# Supplementary material for: Ubiquitylation-independent activation of Notch signalling by Delta
Source: eLife. 2017 Sep 29;6:e27346. doi: 10.7554/eLife.27346 (PMC5675594; doi:10.7554/eLife.27346)
Supplement: Figure 3—figure supplement 2—source data 1. [file elife-27346-fig3-figsupp2-data1.xlsx]

## Sheet: Tabelle1
Anzahl Zellen gap	Dl	Dl K2R	Dli1/2
Scheibe 1	2	22	13
Scheibe 2	2	22	12
Scheibe 3	3	18	14
Scheibe 4	3	15	15
Scheibe 5	2	19	9
Scheibe 6	4	13
Scheibe 7	3	16
Scheibe 8	5	8
Scheibe 9	5	17
Scheibe 10	4
Mittelwert (Average)	3.3	16.6667	12.6
STABW (Stdev)	1.1595	4.41588	2.30217
Median	3	17	13
