# Supplementary material for: Ubiquitylation-independent activation of Notch signalling by Delta
Source: eLife. 2017 Sep 29;6:e27346. doi: 10.7554/eLife.27346 (PMC5675594; doi:10.7554/eLife.27346)
Supplement: Figure 4—source data 1. — Raw data of vesicle cargo intensity measurements (medians of HA-intensity sum in Rab7 positive vesicles; biological replicates Dl-HA/ DlK2R-HA) and vesicle colocalization analysis (percentages of Rab7positive vesicles with minimum HA-signal; biological replicates Dl-HA/ DlK2R-HA). See M and M for further information. [file elife-27346-fig4-data1.xlsx]

## Sheet: Tabelle1
Dl-HA / DlK2R-HA cargo determination (HA intensity sum per vesicle Figure 4H)
		Dl-HA intensity sum				DlK2R-HA intensity sum
		Avg Median	StdDev			Avg Median	StdDev		Significance level
Averaged median over replicates		215.667	64.0104			470.333	144.133		0.048965
In Figure 4H									Difference between Dl-HA / DlK2R-HA
			Median sum				Median sum
Median sum per replicate		Dl-HA 01	279			DlK2R-HA 01	596
		Dl-HA 02	217			DlK2R-HA 02	502
		Dl-HA 03	151			DlK2R-HA 03	313
Detailed summed intensities	Dl-HA 01	Min	1		DlK2R-HA 01	Min	5
per vesicle and per replicate		Q1	115			Q1	269
		Median	279			Median	596
		Q3	607			Q3	1456
		Max	36300			Max	55700
	Dl-HA 02	Min	1		DlK2R-HA 02	Min	4
		Q1	94.2			Q1	207
		Median	217			Median	502
		Q3	479			Q3	1337
		Max	11100			Max	32600
	Dl-HA 03	Min	1		DlK2R-HA 03	Min	2
		Q1	60.9			Q1	116
		Median	151			Median	313
		Q3	299			Q3	706
		Max	8845			Max	54700
Colocalization: (amount of vesicles, which have a min HA intensity threshold, Figure 4G)
Int-threshold 90 both; in figure 4G
(Average lower Q1 of Dl-HA cargo sum)			all vesicles	with HA	%				all vesicles	with HA	%
		Dl-HA 01	10847	4528	41.7443			DlK2R-HA 01	3980	3003	75.4523
Significance level		Dl-HA 02	7100	1686	23.7465			DlK2R-HA 02	10056	3519	34.994
0.328756		Dl-HA 03	27954	7922	28.3394			DlK2R-HA 03	22058	7262	32.9223
No significant difference					31.2767	Average					47.7895	Average
					9.35152	StdDev					23.979	StdDev
Int-threshold 1 both, in M+M
(used for cargo calculation)			all vesicles	with HA	%				all vesicles	with HA	%
		Dl-HA 01	10847	5631	51.913			DlK2R-HA 01	3980	3228	81.1055
Significance level		Dl-HA 02	7100	2188	30.8169			DlK2R-HA 02	10056	3881	38.5939
0.497053		Dl-HA 03	27954	11989	42.8883			DlK2R-HA 03	22058	8822	39.9946
No significant difference					41.8727	Average					53.2313	Average
					10.5846	StdDev					24.1499	StdDev
Int-threshold 90 Dl-HA / 197 DlK2R-HA, in M+M
(Average lower Q1 of cargo sum each)			all vesicles	with HA	%				all vesicles	with HA	%
		Dl-HA 01	10847	4528	41.7443			DlK2R-HA 01	3980	2643	66.407
Significance level		Dl-HA 02	7100	1686	23.7465			DlK2R-HA 02	10056	2972	29.5545
0.535248		Dl-HA 03	27954	7922	28.3394			DlK2R-HA 03	22058	5788	26.2399
No significant difference					31.2767	Average					40.7338	Average
					9.35152	StdDev					22.2953	StdDev
Int-threshold 216 Dl-HA / 470 DlK2R-HA, in M+M
(Average median of cargo sum each)			all vesicles	with HA	%				all vesicles	with HA	%
		Dl-HA 01	10847	3211	29.6027			DlK2R-HA 01	3980	1883	47.3116
Significance level		Dl-HA 02	7100	1098	15.4648			DlK2R-HA 02	10056	2024	20.1273
0.554676		Dl-HA 03	27954	4343	15.5362			DlK2R-HA 03	22058	3237	14.6749
No significant difference					20.2012	Average					27.3713	Average
					8.14195	StdDev					17.4827	StdDev
