# Supplementary material for: Ubiquitylation-independent activation of Notch signalling by Delta
Source: eLife. 2017 Sep 29;6:e27346. doi: 10.7554/eLife.27346 (PMC5675594; doi:10.7554/eLife.27346)
Supplement: Figure 4—source data 2. — See M and M for further information. [file elife-27346-fig4-data2.xlsx]

## Sheet: Pixel density Data Dl and DlK2R
	Dl Tubulin values (pixel density)		Dl HA values (pixel density)			K2R Tub values (pixel density)		K2R HA values (pixel density)
lane Nr. 1	6811924	9	9304602		lane Nr 17	3878418	25	8058288
2	9049066	10	1518820		18	2494690	26	2231861
3	12465430	11	6745518		19	1419577	27	5001205
4	3584125	12	9922016		20	1994205	28	12468865
5	6802631	13	4725196		21	7366338	29	13385279
6	10575823	14	9384652		22	5723146	30	10339066
7	8892874	15	8150409		23	4099418	31	9848238
8	15559200	16	11514279		24	10936401	32	12606451
ratio Dl-HA / Tub: lane Nr. 9 divided by lane Nr. 1		1.37			ratio K2R-HA / Tub: 17...25		2.08
lane Nr.	lane Nr. 10 divided by lane Nr. 2	0.17			lane Nr.	26...18	0.89
	11 ... 3	0.54				27...19	3.52
	12...4	2.77				28...20	6.25
	13...5	0.69				29...21	1.82
	14...6	0.88				30...22	1.81
	15...7	0.92				31...23	2.4
	16...8	0.74				32...24	1.15
	mw	1.01				mw	2.49
	stabw	0.78867				stabw	1.71721
			p value (X,Y,2,3)	0.00771844
				**
